# Supplementary material for: Plasma metabolomics of early parenteral nutrition followed with enteral nutrition in pancreatic surgery patients
Source: Sci Rep. 2019 Dec 11;9:18846. doi: 10.1038/s41598-019-55440-z (PMC6906312; doi:10.1038/s41598-019-55440-z)
Supplement: Supplementary file 1 — Dataset 1-6 [file 41598_2019_55440_MOESM1_ESM.zip]

Archive with 18 entries (15 files):
- Supplemental dataset/
- Supplemental dataset/.DS_Store
- __MACOSX/
- __MACOSX/Supplemental dataset/
- __MACOSX/Supplemental dataset/._.DS_Store
- Supplemental dataset/Supplemental dataset 6.jpg
- __MACOSX/Supplemental dataset/._Supplemental dataset 6.jpg
- Supplemental dataset/Supplemental dataset 4.jpg
- __MACOSX/Supplemental dataset/._Supplemental dataset 4.jpg
- Supplemental dataset/Supplemental dataset 5.jpg
- __MACOSX/Supplemental dataset/._Supplemental dataset 5.jpg
- Supplemental dataset/Supplemental dataset 1.jpg
- __MACOSX/Supplemental dataset/._Supplemental dataset 1.jpg
- Supplemental dataset/Supplemental dataset 2.jpg
- __MACOSX/Supplemental dataset/._Supplemental dataset 2.jpg
- Supplemental dataset/Supplemental dataset 3.jpg
- __MACOSX/Supplemental dataset/._Supplemental dataset 3.jpg
- __MACOSX/._Supplemental dataset
